# Supplementary material for: Radiocesium mobility in different parts of the two major tree species in Fukushima
Source: Sci Rep. 2023 Jun 5;13:9144. doi: 10.1038/s41598-023-35852-8 (PMC10241909; doi:10.1038/s41598-023-35852-8)
Supplement: Supplementary file 1 — Supplementary Information 1. [file 41598_2023_35852_MOESM1_ESM.xlsx]

## Sheet: Details
Supplementary Tables
Title: Radiocesium mobility in different parts of the two major tree species in Fukushima
Authors: Takuya Manaka, Masatake G. Araki, Shinta Ohashi, Naohiro Imamura, Wataru Sakashita, Sumika Ogo, Masabumi Komatsu, Tadashi Sakata & Yoshiki Shinomiya

## Sheet: Table S1
Supplementary Table S1. Sampling dates and positions, total concentration of K, Rb, 133Cs, and 137Cs, and their leaching percentages in our experiments.
Tree species	Part	ID	Year	Site	Sampling date	Decay-corrected to	Mixed sample collected from multiple trees a	Relative crown position of sampling b	Sampling height (m) c		Initial 137Cs activity concentration (Bq kg-1)	Percentage of 137Cs leached			Initial K concentration (mg kg-1)	Percentage of K leached		Initial Rb concentration (mg kg-1)	Percentage of Rb leached		Initial 133Cs concentration (µg kg-1)	Percentage of 133Cs leached
												Ultrapure water	Ammonium acetate			Ultrapure water	Ammonium acetate		Ultrapure water	Ammonium acetate		Ultrapure water	Ammonium acetate
Japanese cedar (Cryptomeria japonica)
	Current-year needles
		14KU1-S-CyL	2014	KU1-S	25–26/Aug/2014	2014-08-26	Yes (3)	Whole			2460	45	60		9670	67	90	27.4	46	71	33.3	44	64
		14KU2-S-CyL	2014	KU2-S	2014-08-27	2014-08-26	Yes (3)	Whole			2860	29	35		5620	75	80	25.4	61	65	68.4	53	57
		21KU2-S-CyL-762U	2021	KU2-S	23–25/Aug/2021	2021-08-23	No	Upper			1190	32	32
		21KU2-S-CyL-702U	2021	KU2-S	23–25/Aug/2021	2021-08-23	No	Upper			2450	29	40
		21KU2-S-CyL-699U	2021	KU2-S	23–25/Aug/2021	2021-08-23	No	Upper			1120	26	32
		21KU2-S-CyL-736U	2021	KU2-S	23–25/Aug/2021	2021-08-23	No	Upper			2790	26	34
		21KU1-S-CyL-RH334U	2021	KU1-S	23–25/Aug/2021	2021-08-23	No	Upper			1320	36	41
		21KU2-S-CyL-762L	2021	KU2-S	23–25/Aug/2021	2021-08-23	No	Lower			2030	27	32		14800	24	27	29.3	36	37	70.5	31	31
		21KU2-S-CyL-702L	2021	KU2-S	23–25/Aug/2021	2021-08-23	No	Lower			5300	31	38		6990	35	61	41.9	37	40	173	31	36
		21KU2-S-CyL-699L	2021	KU2-S	23–25/Aug/2021	2021-08-23	No	Lower			3160	27	27		8390	26	29	50.6	28	29	154	23	24
		21KU2-S-CyL-736L	2021	KU2-S	23–25/Aug/2021	2021-08-23	No	Lower			2310	30	38
		21KU1-S-CyL-RH334L	2021	KU1-S	23–25/Aug/2021	2021-08-23	No	Lower			1810	31	44
	Old needles
		21KU2-S-PyL-762U	2021	KU2-S	23–25/Aug/2021	2021-08-23	No	Upper			395	22	35
		21KU2-S-PyL-702U	2021	KU2-S	23–25/Aug/2021	2021-08-23	No	Upper			748	23	22
		21KU2-S-PyL-699U	2021	KU2-S	23–25/Aug/2021	2021-08-23	No	Upper			575	30	37
		21KU2-S-PyL-736U	2021	KU2-S	23–25/Aug/2021	2021-08-23	No	Upper			436	45	43
		21KU1-S-PyL-RH334U	2021	KU1-S	23–25/Aug/2021	2021-08-23	No	Upper			488	33	39
		21KU2-S-PyL-762L	2021	KU2-S	23–25/Aug/2021	2021-08-23	No	Lower			521	35	42		7310	43	85	8.61	44	53	24.5	30	38
		21KU2-S-PyL-702L	2021	KU2-S	23–25/Aug/2021	2021-08-23	No	Lower			1010	26	27		4060	39	41	7.58	42	43	30.7	29	33
		21KU2-S-PyL-699L	2021	KU2-S	23–25/Aug/2021	2021-08-23	No	Lower			591	25	24		3280	28	29	8.15	33	30	31.1	20	22
		21KU2-S-PyL-736L	2021	KU2-S	23–25/Aug/2021	2021-08-23	No	Lower			419	51	47
		21KU1-S-PyL-RH334L	2021	KU1-S	23–25/Aug/2021	2021-08-23	No	Lower			615	39	47
	Branches
		14KU1-S-Br	2014	KU1-S	25–26/Aug/2014	2014-08-26	Yes (3)	Whole			6390	4.2	5.6		1770	95	100	3.51	62	76	13.4	N.D. d	N.D. d
		14KU2-S-Br	2014	KU2-S	2014-08-27	2014-08-26	Yes (3)	Whole			4640	5	8.3		1150	96	100	4.48	62	81	24.7	35	51
		21KU2-S-Br-762U	2021	KU2-S	23–25/Aug/2021	2021-08-23	No	Upper			263	55	83
		21KU2-S-Br-702U	2021	KU2-S	23–25/Aug/2021	2021-08-23	No	Upper			651	47	59
		21KU2-S-Br-699U	2021	KU2-S	23–25/Aug/2021	2021-08-23	No	Upper			304	46	53
		21KU2-S-Br-736U	2021	KU2-S	23–25/Aug/2021	2021-08-23	No	Upper			401	52	81
		21KU1-S-Br-RH334U	2021	KU1-S	23–25/Aug/2021	2021-08-23	No	Upper			275	65	94
		21KU2-S-Br-762L	2021	KU2-S	23–25/Aug/2021	2021-08-23	No	Lower			932	13	23		680	100	100	2.38	77	99	17.1	36	53
		21KU2-S-Br-702L	2021	KU2-S	23–25/Aug/2021	2021-08-23	No	Lower			1790	10	14		314	97	100	1.87	75	100	15.8	43	67
		21KU2-S-Br-699L	2021	KU2-S	23–25/Aug/2021	2021-08-23	No	Lower			312	42	56		948	68	84	2.91	73	99	17.1	46	62
		21KU2-S-Br-736L	2021	KU2-S	23–25/Aug/2021	2021-08-23	No	Lower			778	20	32
		21KU1-S-Br-RH334L	2021	KU1-S	23–25/Aug/2021	2021-08-23	No	Lower			292	58	70
	Outer bark
		14KU1-S-OB	2014	KU1-S	2014-08-25	2014-08-26	Yes (2)		1.3		7570	6.2	13
		14KU1-S-OB-L1	2014	KU1-S	2014-08-25	2014-08-26	No		1.3		3840	19	28
		14KU1-S-OB-L5	2014	KU1-S	2014-08-25	2014-08-26	No		5		7540	11	22
		14KU1-S-OB-L10	2014	KU1-S	2014-08-25	2014-08-26	No		10		11500	12	22
		14KU1-S-OB-L15	2014	KU1-S	2014-08-25	2014-08-26	No		15		117000	1.1	3.4
		14KU1-S-OB-M1	2014	KU1-S	2014-08-25	2014-08-26	No		1.3		3030	8.4	24
		14KU1-S-OB-M5	2014	KU1-S	2014-08-25	2014-08-26	No		5		5890	6.6	17
		14KU1-S-OB-M10	2014	KU1-S	2014-08-25	2014-08-26	No		10		10900	4.3	12
		14KU1-S-OB-M15	2014	KU1-S	2014-08-25	2014-08-26	No		15		26200	2.2	5.6
		14KU1-S-OB-S1	2014	KU1-S	2014-08-25	2014-08-26	No		1.3		21700	3.4	6.7
		14KU1-S-OB-S5	2014	KU1-S	2014-08-25	2014-08-26	No		5		8650	5.6	13
		14KU1-S-OB-S10	2014	KU1-S	2014-08-25	2014-08-26	No		10		6640	7.6	15
		21KU2-S-OB	2021	KU2-S	2021-06-02	2021-06-01	Yes (3)		1.3		25900	0.7	2.6
		21KU1-S-OB	2021	KU1-S	2021-06-02	2021-06-01	Yes (3)		1.3		13600	0.91	2.6
	Inner bark
		14KU1-S-IB	2014	KU1-S	2014-08-25	2014-08-26	Yes (2)		1.3		658	69	97
		14KU1-S-IB-L1	2014	KU1-S	2014-08-25	2014-08-26	No		1.3		787	45	90
		14KU1-S-IB-L5	2014	KU1-S	2014-08-25	2014-08-26	No		5		832	42	86
		14KU1-S-IB-L10	2014	KU1-S	2014-08-25	2014-08-26	No		10		758	63	100
		14KU1-S-IB-L15	2014	KU1-S	2014-08-25	2014-08-26	No		15		2120	38	40
		14KU1-S-IB-M1	2014	KU1-S	2014-08-25	2014-08-26	No		1.3		758	54	86
		14KU1-S-IB-M5	2014	KU1-S	2014-08-25	2014-08-26	No		5		644	54	81
		14KU1-S-IB-M10	2014	KU1-S	2014-08-25	2014-08-26	No		10		498	57	90
		14KU1-S-IB-M15	2014	KU1-S	2014-08-25	2014-08-26	No		15		471	59	92
		14KU1-S-IB-S1	2014	KU1-S	2014-08-25	2014-08-26	No		1.3		1240	53	90
		14KU1-S-IB-S5	2014	KU1-S	2014-08-25	2014-08-26	No		5		926	60	93
		14KU1-S-IB-S10	2014	KU1-S	2014-08-25	2014-08-26	No		10		785	78	100
	Fallen needles
		21NM1-S-FL-1	2021	NM1-S	13/Oct–22/Nov/2021	2021-10-13					786	23	13
		21NM1-S-FL-2	2021	NM1-S	13/Oct–22/Nov/2021	2021-10-13					1070	10	13
		21NM1-S-FL-3	2021	NM1-S	13/Oct–22/Nov/2021	2021-10-13					1060	8.4	18
		21NM1-S-FL-4	2021	NM1-S	13/Oct–22/Nov/2021	2021-10-13					2150	6.3	7.2
		21NM1-S-FL-5	2021	NM1-S	13/Oct–22/Nov/2021	2021-10-13					994	8.8	17
	Oi layer
		21NM1-S-Oi-1	2021	NM1-S	2021-12-16	2021-12-16					18400	0.54	8.2
		21NM1-S-Oi-2	2021	NM1-S	2021-12-16	2021-12-16					16200	0.19	8.2
		21NM1-S-Oi-3	2021	NM1-S	2021-12-16	2021-12-16					15500	0.36	8.2
		21NM1-S-Oi-4	2021	NM1-S	2021-12-16	2021-12-16					17800	0.32	7.9
		21NM1-S-Oi-5	2021	NM1-S	2021-12-16	2021-12-16					14000	0.34	10
	Oe and Oa layer
		21NM1-S-Oea-1	2021	NM1-S	2021-12-16	2021-12-16					281000	0.25	5.1
		21NM1-S-Oea-2	2021	NM1-S	2021-12-16	2021-12-16					283000	0.27	5.1
		21NM1-S-Oea-3	2021	NM1-S	2021-12-16	2021-12-16					301000	0.29	5.2
		21NM1-S-Oea-4	2021	NM1-S	2021-12-16	2021-12-16					357000	0.16	4.5
		21NM1-S-Oea-5	2021	NM1-S	2021-12-16	2021-12-16					292000	0.25	4.4
Konara oak (Quercus serrata)
	Leaves
		14KU1-Q-L	2014	KU1-Q	25–26/Aug/2014	2014-08-26	Yes (3)	Whole			5750	48	70		8330	75	100	47.2	57	74	206	50	73
		21KU1-Q-L-1	2021	KU1-Q	23–25/Aug/2021	2021-08-23	No	Whole			4040	72	100		8220	73	94	48.8	68	94	242	57	84
		21KU1-Q-L-2	2021	KU1-Q	23–25/Aug/2021	2021-08-23	No	Whole			3660	63	86		7340	75	94	41.7	69	97	198	57	91
		21KU1-Q-L-3	2021	KU1-Q	23–25/Aug/2021	2021-08-23	No	Whole			7950	55	89		8120	71	95	52.8	74	96	506	63	87
		21KU1-Q-L-4	2021	KU1-Q	23–25/Aug/2021	2021-08-23	No	Whole			3600	47	72
		21KU1-Q-L-5	2021	KU1-Q	23–25/Aug/2021	2021-08-23	No	Whole			7390	69	85
		21KU1-Q-L-6	2021	KU1-Q	23–25/Aug/2021	2021-08-23	No	Whole			3310	68	88
	Current-year branches
		14KU1-Q-CyBr	2014	KU1-Q	25–26/Aug/2014	2014-08-26	Yes (3)	Whole			5250	40	78		6020	66	91	40.7	49	68	194	46	73
		22MY-Q-CyBr-Y06	2022	MY-Q	2022-03-15	2022-03-15	No	Whole			4490	63	83		4500	61	76	22.7	69	82	365	65	83
		22MY-Q-CyBr-Y09	2022	MY-Q	2022-03-15	2022-03-15	No	Whole			2680	60	79		3990	67	76	14.8	70	85	228	65	82
		22MY-Q-CyBr-Y10	2022	MY-Q	2022-03-15	2022-03-15	No	Whole			2760	66	98		3780	65	97	17.4	76	90	219	70	88
		22MY-Q-CyBr-R158	2022	MY-Q	2022-03-15	2022-03-15	No	Whole			1890	62	84		4580	65	83	16.2	74	89	193	66	84
		22MY-Q-CyBr-Y112	2022	MY-Q	2022-03-15	2022-03-15	No	Whole			3360	69	86		4100	66	74	15.8	68	89	266	63	88
		22MY-Q-CyBr-Y114	2022	MY-Q	2022-03-15	2022-03-15	No	Whole			5030	66	92		4750	72	72	16.9	73	89	190	66	86
	Old branches
		21KU1-Q-PyBr-1	2021	KU1-Q	23–25/Aug/2021	2021-08-23	No	Whole			1970	67	77		3420	70	88	18.4	77	97	97.8	65	88
		21KU1-Q-PyBr-2	2021	KU1-Q	23–25/Aug/2021	2021-08-23	No	Whole			1750	61	93		2070	87	100	13.1	75	98	77.9	63	88
		21KU1-Q-PyBr-3	2021	KU1-Q	23–25/Aug/2021	2021-08-23	No	Whole			3690	58	83		2480	84	100	19	74	100	226	61	91
		21KU1-Q-PyBr-4	2021	KU1-Q	23–25/Aug/2021	2021-08-23	No	Whole			1280	79	100
		21KU1-Q-PyBr-5	2021	KU1-Q	23–25/Aug/2021	2021-08-23	No	Whole			2630	65	76
		21KU1-Q-PyBr-6	2021	KU1-Q	23–25/Aug/2021	2021-08-23	No	Whole			1360	75	100
	Fallen leaves
		21NM2-Q-FL-1	2021	NM2-Q	13/Oct–22/Nov/2021	2021-10-13					44300	34	67
		21NM2-Q-FL-2	2021	NM2-Q	13/Oct–22/Nov/2021	2021-10-13					43600	32	60
		21NM2-Q-FL-3	2021	NM2-Q	13/Oct–22/Nov/2021	2021-10-13					42900	37	64
		21NM2-Q-FL-4	2021	NM2-Q	13/Oct–22/Nov/2021	2021-10-13					41700	34	64
		21NM2-Q-FL-5	2021	NM2-Q	13/Oct–22/Nov/2021	2021-10-13					40800	37	73
	Oi layer
		21NM2-Q-Oi-1	2021	NM2-Q	2021-12-16	2021-12-16					38700	1.6	38
		21NM2-Q-Oi-2	2021	NM2-Q	2021-12-16	2021-12-16					32100	5	47
		21NM2-Q-Oi-3	2021	NM2-Q	2021-12-16	2021-12-16					34800	2	42
		21NM2-Q-Oi-4	2021	NM2-Q	2021-12-16	2021-12-16					30800	0.76	46
		21NM2-Q-Oi-5	2021	NM2-Q	2021-12-16	2021-12-16					37600	3.3	42
	Oe and Oa layer
		21NM2-Q-Oea-1	2021	NM2-Q	2021-12-16	2021-12-16					272000	0.59	12
		21NM2-Q-Oea-2	2021	NM2-Q	2021-12-16	2021-12-16					363000	0.44	9.3
		21NM2-Q-Oea-3	2021	NM2-Q	2021-12-16	2021-12-16					350000	0.33	9
		21NM2-Q-Oea-4	2021	NM2-Q	2021-12-16	2021-12-16					400000	0.26	7.6
		21NM2-Q-Oea-5	2021	NM2-Q	2021-12-16	2021-12-16					343000	0.51	9.9
a For "Yes", number of trees is shown inside the subsequent parentheses. For these samples, leaching experiments for 137Cs were repeated as many times as indicated in parentheses, and in this table the average percentage leached by ultrapure water or ammonium acetate is shown. For other alkali metals, only one leaching experiment was conducted.
b Only for leaves/needles and branches.
c Only for bark.
d Not determined. For these samples, the concentration of 133Cs in the filtrates at the time of introduction to the device (diluted in 2% nitric acid) was lower than the limit of quantitation for 133Cs. Because these samples also had relatively low initial 133Cs concentration values, the percentages of leached 133Cs were not necessarily low.

## Sheet: Table S2
Supplementary Table S2. Summary of conditions and results of 137Cs leaching and extraction experiments in previous studies. Because, as far as possible, we have adopted the original notations used in each study, there are some terminological inconsistencies across the table. Note that some studies conducted sequential extractions. Because we conducted leaching experiments by using ultrapure water…
						Experimental conditions for leaching/extraction
Reference	Year	Place	Tree species	Sample	Treatment before experiment	Type of solution	Litter to solution ratio	Temperature	Period	Percentage of leached/extracted 137Cs
Leaves/needles
Hara et al. (2020)	2015	Kawamata Town	Japanese cedar plantation forest	Branches collected at about 4 m height Separated into segments of different ages Washed with tap water and deionized water	Dried at 80 °C for 48 h Crushed into powder to pass 250-μm mesh sieve	Deionized water (for water-soluble) CH3COONH4 solution (for ion-exchangeable)	1 g/10 mL (for each extraction)	Not shown	30 min (for each extraction)	Sequential extraction for water-soluble and ion-exchangeable 137Cs 96.8% (for 2015 segment, water-soluble) 2.9% (for 2015 segment, ion-exchangeable) 19.7% (for segment before 2011, water-soluble) 3.7% (for segment before 2011, ion-exchangeable)
Fallen leaves/needles
Sakai et al. (2015)	2014	Nihonmatsu City	Japanese cedar forest	Fresh litter (needles were fully intact and attached to twigs; color remained light brown; not partially buried in the soil matrix)	Dried at 60 °C for 1 week	Distilled and stream water	5.48 ± 0.16 g/400 mL	21 °C	1–30 days	29%–44%
Saito et al. (2017)	2016	Kawamata Town	Deciduous broadleaf forests (mainly konara oak)	Fallen leaves	Dried at 80 °C for 120 h Crushed in mill	Ultrapure water (for soluble) Ammonium acetate (for exchangeable)	5 g/50 mL (for initial extraction of soluble 137Cs)	Not shown	0.5 h (for each extraction)	Sequential extraction for soluble and exchangeable 137Cs 44.2% (for soluble) 38.4% (for exchangeable)
Sakakibara et al. (2021)	2015	Kawamata Town	Broadleaf forest (mainly konara oak)	Dry and undecomposed litter (uppermost layer on the ground surface) Attached soil was wiped off gently and rapidly	Dried at 60 °C for 1 week Not crushed	Distilled water	4 g/500 mL	22 °C	0.5–24 h	3.6%–33.7%
Decomposing litter and organic layer samples
Saito et al. (2015)	2014	Kawamata Town	Deciduous broadleaf forests (mainly konara oak)	F and H horizons	Dried at 80 °C for 120 h Crushed in mill	Ultrapure water (for soluble) Ammonium acetate (for exchangeable) Hydrogen peroxide with nitric acid (for organic matter bound)	10 g/100 mL (for initial extraction of soluble 137Cs)	Not shown	6 h (for soluble) 18 h (for exchangeable) 2 h (for organic-matter-bound)	Sequential extraction for soluble, exchangeable, and organic-matter-bound 137Cs 0.04% (for soluble) 1.21% (for exchangeable) 2.01% (for organic-matter-bound)
Saito et al. (2017)	2016	Kawamata Town	Deciduous broadleaf forests (mainly konara oak)	Fallen leaves subjected litterbag experiments for 34–181 days	Dried at 80 °C for 120 h Crushed in mill	Ultrapure water (for soluble) Ammonium acetate (for exchangeable)	5 g/50 mL (for initial extraction of soluble 137Cs)	Not shown	0.5 h (for each extraction)	Sequential extraction for soluble and exchangeable 137Cs 9.6% (with 181-day litterbag experiments, soluble) 14.4% (with 181-day litterbag experiments, exchangeable)
Manaka et al. (2019)	2011–2017	Kawauchi Village	Japanese cedar and deciduous broadleaf (mainly konara oak) forests	Organic layer	Oven-dried at 75 °C for 24 h Crushed roughly to about 1 cm length	Ammonium acetate	4 g/80 g	Room temperature	2 h	0.7%–14.8% (for Japanese cedar) 0.8%–6.9% (for konara oak)
Kurihara et al. (2020)	2018	Kawamata Town	Japanese cedar and deciduous broadleaf (dominated by konara oak) forests	L and F layers	Stored in a refrigerator at 4 °C Wet as they were in natural condition	Deionized water	1:50	4 °C	0.5–120 h	0.3%–1.5% (for cedar litter at 120 h) 1.1%–3.3% (for broadleaf litter at 120 h)
Sakuma et al. (2021)	2017–2018	Namie Town	Japanese cedar and deciduous broad-leaved forests comprising mainly Japanese bird cherry and Japanese blue beech	Litter samples subjected litterbag experiments for 85–378 days	Not shown	Distilled water	1:10 or 1:20	20 °C	20 min, 140 min, and 1 day	0.13%–2.0% (for cedar litter) 0.81%–6.6% (for broad-leaf tree litter)
Hayashi et al. (2022)	2018	Minamisoma City	Japanese cedar and deciduous broadleaf forests	Bulk litter in various states of decay	Not shown	Distilled water	850 g/17 L	20 °C	10 min to 1 week	0.42%–1.3% (for Japanese cedar litter) 1.9%–5.8% (for broadleaf tree litter)

## Sheet: References in Table S2
References in Table S2
Hara, T., Takenaka, C. & Tomioka, R. Change in the chemical form of 137Cs with age in needles of Japanese cedar. J. Environ. Radioact. 213, 106137 (2020).
Sakai, M. et al. Radiocesium leaching from contaminated litter in forest streams. J. Environ. Radioact. 144, 15–20 (2015).
Saito, S., Kobayashi, T. & Takahashi, T. Changes in the adsorption patterns of radioactive cesium by litter during the litter decomposition in forest floor. J. Jpn. Soc. Reveget. Tech. 43, 168–173 (2017) (in Japanese with English abstract).
Sakakibara, K. et al. Radiocesium leaching from litter during rainstorms in the Fukushima broadleaf forest. Sci. Total Environ. 796, 148929 (2021).
Saito, S., Kobayashi, T., Takahashi, T., Yamamoto, R. & Hirano, T. The adsorption pattern of radioactive cesium in the soil of litter removed secondary forests and agricultural fields. J. Jpn. Soc. Reveget. Tech. 41, 3–8 (2015) (in Japanese with English abstract).
Manaka, T. et al. Six-year trends in exchangeable radiocesium in Fukushima forest soils. J. Environ. Radioact. 203, 84–92 (2019).
Kurihara, M., Onda, Y. & Yasutaka, T. Differences in leaching characteristics of dissolved radiocaesium and potassium from the litterlayer of Japanese cedar and broadleaf forests in Fukushima. Japan. J. Environ. Radioact. 223–224, 106417 (2020).
Sakuma, K., Yoshimura, K. & Nakanishi, T. Leaching characteristics of 137Cs for forest floor affected by the Fukushima nuclear accident: A litterbag experiment. Chemosphere 264, 128480 (2021).
Hayashi, S., Tsuji, H. & Yumiko, I. Effects of forest litter on dissolved 137Cs concentrations in a highly contaminated mountain river in Fukushima. J. Hydrol. Reg. Stud. 41, 101099 (2022).

## Sheet: Note for MEXT (2012)
Note for MEXT (2012)
We obtained the deposition data for 137Cs on 17 June 2022 from MEXT (2012), [36] in the reference list of the main text. However, at the review stage of this manuscript (10 May 2023), we found that this website was closed and the data was moved to the following website,
JAEA, Database for Radioactive Substance Monitoring Data
https://emdb.jaea.go.jp/emdb/
